# Supplementary material for: Childhood adversity, mental health, and oxidative stress: A pilot study
Source: PLoS One. 2019 Apr 26;14(4):e0215085. doi: 10.1371/journal.pone.0215085 (PMC6485615; doi:10.1371/journal.pone.0215085)
Supplement: S1 File — (XLSX) [file pone.0215085.s001.xlsx]

## Sheet: isop_raw
id	iso	ace_d	ace_c	income	smoked	adhd_in	adhd_hyp	adhd_c	conduct	odd	gad	szn	depression	dysthymic	bipolar	anorexia	bulimia	sud	internalizing	externalizing
1	0.795	0	3	2	2	45	37	39	48	54	44	50	43	39	34	51	39		216
2	1.42	1	5	2	2	65	70	71	61	56	63	43	51	51	39	39	39	54	243	324
3	1.51	1	7		2					46	46	40			65	66	70	78
4	0.954	0	3		1				74	61	69	60		80	45	58	47
5	1.54	1	5	4	2	50	48	49	42	34	61	40	57	58	45	62	51	46	289	256
6	1.14	0	1	2	2	32	46	38	42	31	42	43	38	36	45	43	39	43	198	242
7	0.805	0	0	2	2	42	37	38	45	39	37	40	45	45	37	58	47	46	232	245
8	0.464	0	3	1	1	55	48	52	64	49	50	53	49	51	47	47	43	57	240	322
9	1.3	0	2	2	2	63	50	57	56	51	42	40	41	41	52	51	39	66	214	322
10	0.893	0	0	6	2	45	42	42	42	39	48	46	49	47	42	58	58	43	260	254
11	1.25	0	0	4	2	37	33	33	42	41	42	46	41	39	52	39	39	43	200	257
12	0.595	0	0	2	2	45	30	35	42	31	37	46	43	41	37	39	47	43	207	234
13	1.29	0	2	1	2	50	50	50	42	51	48	60	43	45	45	51	39	43	226	291
14	0.855	0	1	2		32	30		42	31	31	40	34	32	42	39	39	43	175
15	1.12	0	0	1	2	50	50	50		91	63	76	68	64	74	58	74		327
16	0.705	1	6	1	2	45	39	41	45	51	42	46	47	45	47	43	39	43	216	273
17	1.93	0	1	4	1	50	35	41	48	44	44	43	45	43	31	39	39	43	210	250
18	1.37	0	2	1	2	40			42	41	40	50	41	41	34	51	39	69	212
19	1.15	0	1	4	2	42	44	42	42	44	57	50	47	43	39	43	43	43	233	260
20	1.6	0	0	4	2		62		48	31	52	40	53	51	42	70	39	43	265
21	1.24	0	1	1	2	58	37	46	42	41	57	46	57	51	37	39	39	43	243	255
22	0.763	0	0	2	2	40	42	39	45	34	37	40	38	34	58	66	55	54	230	270
23	1.32	1	5	1	1	68	57	64	48	46	69	50	62	64	52	62	62	46	319	306
24	1.47	0	2	2	1	47	48	48	48	46	52	53	51	56	42	55	43	51	257	288
25	2.5	0	1	6	1		62	71	56	41	63	53	68	64	55	74	85	66	354	342
26	1.1	1	8	3	1	65	64	66	50	46	63	46	62	62	55	51	51	57	289	320
27	1.05	0	3	1	2	37	42	38	42	51	37	50	43	41	58	39	39	43	199	282
28	1.03	0	1	1	2											39	39	43
29	1.72	1	7	3	1	60	42	50	48	46	63	50	66	66	47	62	62	51	319	292
30	1.59	0	1	6	2	52	50	52	45	49	55	46		60	58	58	47	43		293
31	1.16	0	1	4	2	50	53	52	48	44	46	40	38	36	45	47	39	51	206	280
32	2.04	1	5	4	1	55	50	53	45	51	72	66	62	56	39	51	39	54	280	308
33	1.22	0	3	2	1	58	62	61	48	56	74	63	64		55	58	47	54		337
34	1.03	0	3	1	2	50	50	50	48		78				50			43
35	2.5	1	4	4	2	70	53	62	50	51	78	60	81	81	63	66	74	46	380	332
36	1.34	0	1	2	2	35	37	34	45	34	40	40	43	39	52	39	39	57	200	262
37	1.24	0	3	1	2	52	50	52		66	57	70		66	58	62	66	43
38	1.38	1	4	2	1	63	53	58	56	44	67	56	72	73	47	58	43	57	313	318
39	2.13	1	4	5	1	58	70	66	42	46	55	40	43	45	39	39	39	43	221	276
40	1.3	1		1	2	80			56	76	72	60	53	54	55	43	43	60	265
41	1.69	0	3	1	1		48	62	50	46	48	50	51	51	55	43	47	66	240	329
42	1.03	0	2	2	2	65	57	62	42	54	55	53	53	56	55	47	47	46	258	312
43	1.37	0	0	3	1	47	48	48	45	41	61	40	55	51	52	43	47	48	257	274
44	0.746	0	2	4	2	60	44	52	42	41	52	46	51	43	55	39	39	43	224	279
45	1.37	0	3	3	2	78	75	80	42	51	55	46	45	43	60	39	39	43	221	322
46	1.47	1	7	5	2	50	39	43	42	46	42	40	43	45	42	39	39		208
47	0.681	0	3	3	1	55	37	45	42	51	55	53		58	39	43	47	43		273
48	1.24	0	1	2	2	35	33	31	42	39	55	43	51	54	39	55	47	43	262	237
49	0.843	1	4	3	2	35	39	35	42	54	46	46	47	49	63	43	39	46	224	286
50	1.48	1	8	3	1	70	70	73	61	51	50	60	51	49	45	51	55	60	256	350

## Sheet: isop_impute
id	iso	ace_d	ace_c	income	smoked	adhd_in	adhd_hyp	adhd_c	conduct	odd	gad	szn	depression	dysthymic	bipolar	anorexia	bulimia	sud
1	0.795	0	3	2	2	45	37	39	48	54	44	50	43	39	34	51	39	61
2	1.42	1	5	2	2	65	70	71	61	56	63	43	51	51	39	39	39	54
3	1.51	1	7		2	59	57	61	49	46	46	40	48	45	65	66	70	78
4	0.954	0	3		1	80	72	80	74	61	69	60	74	80	45	58	47	53
5	1.54	1	5	4	2	50	48	49	42	34	61	40	57	58	45	62	51	46
6	1.14	0	1	2	2	32	46	38	42	31	42	43	38	36	45	43	39	43
7	0.805	0	0	2	2	42	37	38	45	39	37	40	45	45	37	58	47	46
8	0.464	0	3	1	1	55	48	52	64	49	50	53	49	51	47	47	43	57
9	1.3	0	2	2	2	63	50	57	56	51	42	40	41	41	52	51	39	66
10	0.893	0	0	6	2	45	42	42	42	39	48	46	49	47	42	58	58	43
11	1.25	0	0	4	2	37	33	33	42	41	42	46	41	39	52	39	39	43
12	0.595	0	0	2	2	45	30	35	42	31	37	46	43	41	37	39	47	43
13	1.29	0	2	1	2	50	50	50	42	51	48	60	43	45	45	51	39	43
14	0.855	0	1	2	2	32	30	31	42	31	31	40	34	32	42	39	39	43
15	1.12	0	0	1	2	50	50	50	63	91	63	76	68	64	74	58	74	59
16	0.705	1	6	1	2	45	39	41	45	51	42	46	47	45	47	43	39	43
17	1.93	0	1	4	1	50	35	41	48	44	44	43	45	43	31	39	39	43
18	1.37	0	2	1	2	40	30	31	42	41	40	50	41	41	34	51	39	69
19	1.15	0	1	4	2	42	44	42	42	44	57	50	47	43	39	43	43	43
20	1.6	0	0	4	2	67	62	66	48	31	52	40	53	51	42	70	39	43
21	1.24	0	1	1	2	58	37	46	42	41	57	46	57	51	37	39	39	43
22	0.763	0	0	2	2	40	42	39	45	34	37	40	38	34	58	66	55	54
23	1.32	1	5	1	1	68	57	64	48	46	69	50	62	64	52	62	62	46
24	1.47	0	2	2	1	47	48	48	48	46	52	53	51	56	42	55	43	51
25	2.5	0	1	6	1	77	62	71	56	41	63	53	68	64	55	74	85	66
26	1.1	1	8	3	1	65	64	66	50	46	63	46	62	62	55	51	51	57
27	1.05	0	3	1	2	37	42	38	42	51	37	50	43	41	58	39	39	43
28	1.03	0	1	1	2	53	53	48	56	62	66	45	51	50	42	39	39	43
29	1.72	1	7	3	1	60	42	50	48	46	63	50	66	66	47	62	62	51
30	1.59	0	1	6	2	52	50	52	45	49	55	46	62	60	58	58	47	43
31	1.16	0	1	4	2	50	53	52	48	44	46	40	38	36	45	47	39	51
32	2.04	1	5	4	1	55	50	53	45	51	72	66	62	56	39	51	39	54
33	1.22	0	3	2	1	58	62	61	48	56	74	63	64	69	55	58	47	54
34	1.03	0	3	1	2	50	50	50	48	79	78	76	65	70	50	58	55	43
35	2.5	1	4	4	2	70	53	62	50	51	78	60	81	81	63	66	74	46
36	1.34	0	1	2	2	35	37	34	45	34	40	40	43	39	52	39	39	57
37	1.24	0	3	1	2	52	50	52	55	66	57	70	58	66	58	62	66	43
38	1.38	1	4	2	1	63	53	58	56	44	67	56	72	73	47	58	43	57
39	2.13	1	4	5	1	58	70	66	42	46	55	40	43	45	39	39	39	43
40	1.3	1	3	1	2	80	75	80	56	76	72	60	53	54	55	43	43	60
41	1.69	0	3	1	1	75	48	62	50	46	48	50	51	51	55	43	47	66
42	1.03	0	2	2	2	65	57	62	42	54	55	53	53	56	55	47	47	46
43	1.37	0	0	3	1	47	48	48	45	41	61	40	55	51	52	43	47	48
44	0.746	0	2	4	2	60	44	52	42	41	52	46	51	43	55	39	39	43
45	1.37	0	3	3	2	78	75	80	42	51	55	46	45	43	60	39	39	43
46	1.47	1	7	5	2	50	39	43	42	46	42	40	43	45	42	39	39	47
47	0.681	0	3	3	1	55	37	45	42	51	55	53	62	58	39	43	47	43
48	1.24	0	1	2	2	35	33	31	42	39	55	43	51	54	39	55	47	43
49	0.843	1	4	3	2	35	39	35	42	54	46	46	47	49	63	43	39	46
50	1.48	1	8	3	1	70	70	73	61	51	50	60	51	49	45	51	55	60
	1.27458			13
	0.437406			14
				7
				9
				2
				3

## Sheet: Codebook
Variable	Description
ace_d	ACE dichotomized into low (0) and high (1)
ace_C	continuous number of ACEs
income	parent income; 1 = "less than $20,000", 2 = "$20,000 - $39,999", 3 = "$40,000 - $59,999", 4 = "$60,000 - $79,999", 5 = "$80,000 - $99,999", 5 = "$80,000 - $99,999"
adhd_in	ADHD-Inattentive T Score
adhd_hyp	ADHD-Hyperimpulsive T-Score
adhd_c	ADHD-Combined T-Score
conduct	Conduct Disorder T-Score
odd	Oppositional Defiant Disorder T-Score
gad	Generalized Anxiety Disorder T-score
szn	Schizophrenia T-Score
depression	Depressive Disorders T-Score
dysthymic	Dysthymic Disorders T-Score
bipolar	Bipolar Disorder T-Score
Anorexia	anorexia Nervosa t-score
Bulimia	Bulimia Nervosa T-score
SUD	substance use disorder t-score
internalizing	internalizing composite
externalizing	externalizing composite
